# Supplementary material for: Combined bulk RNA and single-cell RNA analyses reveal TXNL4A as a new biomarker for hepatocellular carcinoma
Source: Front Oncol. 2023 May 25;13:1202732. doi: 10.3389/fonc.2023.1202732 (PMC10248245; doi:10.3389/fonc.2023.1202732)
Supplement: Supplementary file 1 [file Table_1.xlsx]

## Sheet: RNA splicing pathway genes
ACIN1
ALYREF
AQR
BCAS2
BUD13
BUD31
C9orf78
CACTIN
CASC3
CCAR1
CCDC12
CDC40
CDC5L
CHERP
CRNKL1
CTNNBL1
CWC15
CWC22
CWC25
CWC27
CWF19L2
DDX23
DDX39B
DDX41
DDX42
DDX46
DDX5
DHX15
DHX16
DHX35
DHX38
DHX8
DHX9
DNAJC8
EFTUD2
EIF4A3
FAM32A
FAM50A
FUS
GCFC2
GPATCH1
GPKOW
GTF2F1
GTF2F2
HNRNPA1
HNRNPA2B1
HNRNPA3
HNRNPC
HNRNPD
HNRNPF
HNRNPH1
HNRNPH2
HNRNPK
HNRNPL
HNRNPM
HNRNPR
HNRNPU
HSPA8
HTATSF1
IK
ISY1
ISY1-RAB43
LENG1
LOC102724594
LSM2
LSM3
LSM4
LSM5
LSM6
LSM7
LSM8
LUC7L3
MAGOH
MAGOHB
MFAP1
MTREX
NCBP1
NCBP2
NKAP
NSRP1
PCBP1
PCBP2
PDCD7
PHF5A
PLRG1
PNN
POLR2A
POLR2B
POLR2C
POLR2D
POLR2E
POLR2F
POLR2G
POLR2H
POLR2I
POLR2J
POLR2K
POLR2L
PPIE
PPIG
PPIH
PPIL1
PPIL2
PPIL3
PPIL4
PPP1R8
PPWD1
PQBP1
PRCC
PRKRIP1
PRPF18
PRPF19
PRPF3
PRPF31
PRPF38A
PRPF4
PRPF40A
PRPF4B
PRPF6
PRPF8
PTBP1
PUF60
RBM10
RBM17
RBM22
RBM25
RBM39
RBM42
RBM5
RBM7
RBM8A
RBMX
RBMX2
RNF113A
RNPC3
RNPS1
SAP18
SART1
SDE2
SF1
SF3A1
SF3A2
SF3A3
SF3B1
SF3B2
SF3B3
SF3B4
SF3B5
SF3B6
SLU7
SMNDC1
SMU1
SNIP1
SNRNP200
SNRNP25
SNRNP27
SNRNP35
SNRNP40
SNRNP48
SNRNP70
SNRPA
SNRPA1
SNRPB
SNRPB2
SNRPC
SNRPD1
SNRPD2
SNRPD3
SNRPE
SNRPF
SNRPG
SNRPN
SNU13
SNURF
SNW1
SRRM1
SRRM2
SRRT
SRSF1
SRSF10
SRSF11
SRSF12
SRSF2
SRSF3
SRSF4
SRSF5
SRSF6
SRSF7
SRSF8
SRSF9
STEEP1
SUGP1
SYF2
TCERG1
TFIP11
TRA2B
TXNL4A
U2AF1
U2AF1L4
U2AF2
U2SURP
UBL5
UPF3B
USP39
WBP11
WBP4
WDR70
XAB2
YBX1
YJU2
ZCRB1
ZMAT2
ZMAT5
ZNF830
ZRSR2

## Sheet: Coefficients
Gene	Coefficients
NCBP2	0.0158635
PHF5A	0.00692788
POLR2L	0.152119
RBM17	0.104755
RBM22	0.0658181
SF3A3	0.202871
SF3B4	0.160745
TXNL4A	0.0925494
UPF3B	0.107701

## Sheet: Scoring formulas
risk score = NCBP2 * 0.0158634978580861 + PHF5A * 0.00692788223888217 + POLR2L * 0.152118958827102 + RBM17 * 0.104755167004761 + RBM22 * 0.0658180998466342 + SF3A3 * 0.202871069124243 + SF3B4 * 0.160744766626977 + TXNL4A * 0.0925493544878339 + UPF3B * 0.107701466477558

## Sheet: ICGC-LIHC risk groups
id	os time	os state	NCBP2 risk score	PHF5A risk score	POLR2L risk score	RBM17 risk score	RBM22 risk score	SF3A3 risk score	SF3B4 risk score	TXNL4A risk score	UPF3B risk score	riskScore	Risk
DO23508	1.06849	0	41.8768	31.2913	151.989	18.042	16.3492	28.8953	42.4762	64.1494	7.74875	46.4289	high
DO45225	2.87671	0	21.2947	16.6623	44.1301	15.5669	24.5712	24.9526	29.797	16.8456	9.17547	22.8133	low
DO45243	2.54795	0	19.695	12.4195	53.354	15.3018	12.5451	12.4315	26.2758	11.8018	8.88717	19.7384	low
DO50859	0.493151	0	19.9148	14.5909	55.8993	12.9718	17.2495	13.7717	21.3393	21.908	5.75115	20.2856	low
DO45193	0.328767	1	24.3498	11.7906	42.1635	13.3985	9.3777	30.2935	48.4514	62.4308	17.8403	30.536	high
DO48743	1.56164	0	18.1594	14.3851	63.0871	15.5194	13.1187	15.6037	24.8124	22.1781	4.26374	22.1394	low
DO45161	1.47945	1	26.3546	28.4906	145.422	18.4288	15.2513	29.1455	19.0084	83.5809	7.14286	43.1441	high
DO48761	2.38356	0	15.7986	12.9089	55.6404	13.803	11.0628	15.065	13.6452	15.9284	5.54258	18.2988	low
DO45265	2.79452	0	29.2889	21.8515	31.0086	15.2516	17.6229	13.7285	30.5855	21.4889	7.50168	18.5889	low
DO50776	1.89041	0	15.7041	12.8745	95.7614	14.3396	16.6588	17.293	18.2813	30.8378	3.30133	27.1605	high
DO45203	3.20548	0	21.5256	21.6395	44.1554	10.487	14.6292	16.4312	19.4994	9.26892	4.76319	17.1084	low
DO23551	0.410959	1	13.3389	10.8742	33.6821	14.4002	12.187	10.8053	10.9854	12.6667	6.61468	13.5639	low
DO50813	1.15068	0	18.9083	13.5175	65.8573	16.6173	11.7128	14.9626	16.2306	23.9184	5.66289	21.3914	low
DO45179	1.64384	0	23.9589	17.0627	51.2577	15.3711	16.021	15.5	29.9347	18.1254	3.46916	20.9677	low
DO50805	1.89041	0	16.6657	15.6691	120.591	14.986	15.165	15.6483	17.2278	30.0478	7.13004	30.7778	high
DO45219	2.9589	0	34.1889	20.6276	69.9492	17.8875	19.3819	22.0492	26.8434	20.9373	8.85308	26.1546	high
DO45277	1.64384	0	32.0681	11.8253	68.4314	34.032	18.9428	21.4425	47.0347	18.5244	10.0921	30.5242	high
DO45119	1.39726	1	26.7041	16.8266	64.6065	20.0938	20.8501	33.4904	29.6624	85.7557	9.26268	34.3419	high
DO48747	1.47945	0	32.8484	26.4587	175.272	37.635	17.6361	29.3718	49.7627	51.6484	4.30898	51.6717	high
DO45103	1.23288	0	25.2121	11.8744	62.9145	22.3489	22.0949	18.4302	23.666	21.7112	7.50731	24.2092	high
DO45096	3.53425	1	13.3749	16.1612	45.915	12.6355	13.317	16.5717	12.2801	18.8446	3.89083	17.0078	low
DO23528	2.79452	0	17.0361	11.0242	33.2594	15.248	14.8631	10.6345	41.9768	24.8712	6.40333	19.878	low
DO45237	2.46575	0	12.7235	16.2574	25.4179	17.0294	12.6537	25.9861	25.8249	16.4642	12.1684	19.0551	low
DO227643	3.45205	0	14.9102	10.1188	69.2054	11.4042	11.681	9.56516	15.9198	12.9485	4.28729	18.9572	low
DO23534	2.30137	0	15.8844	8.3547	37.1348	18.4641	10.3983	11.0883	9.6752	15.2639	12.7467	15.1676	low
DO45305	0.821918	0	43.2823	20.3824	68.6911	40.553	20.891	14.5544	31.9485	28.4002	9.19669	28.6073	high
DO45091	3.61644	1	16.12	12.4478	27.1741	10.8103	15.3067	13.6166	13.7096	11.165	4.54995	13.1051	low
DO50832	0.246575	0	26.1201	7.45421	128.016	11.3686	15.1861	15.2199	14.4259	24.7758	11.2577	31.0422	high
DO23549	2.71233	0	15.3009	10.4277	51.0775	20.0091	12.0597	14.6692	20.5639	15.6238	8.80442	19.6503	low
DO23513	3.28767	0	15.0561	15.0655	85.6317	35.7571	22.1415	20.7017	37.5757	31.2188	12.6769	33.0669	high
DO45187	3.45205	0	17.9132	13.2717	35.9652	15.0236	14.6892	10.8582	38.0393	21.1034	4.65397	19.1595	low
DO23517	3.28767	0	11.6453	7.79312	39.6111	10.3394	10.5379	8.46394	7.17058	10.9053	4.16612	12.3687	low
DO23529	2.54795	0	14.4201	11.9587	67.2851	10.2776	11.5994	15.4444	26.3897	14.1246	2.87706	21.3794	low
DO45259	0.90411	0	25.5864	13.7807	51.4623	31.4113	14.2876	22.7719	26.8376	16.865	9.06403	24.0314	high
DO45279	3.53425	0	30.8118	13.2226	35.3511	19.9526	16.9483	10.5687	44.3254	13.8176	6.75676	20.4393	low
DO45101	4.60274	0	12.9086	7.3559	70.6659	15.3908	17.388	11.4349	16.2158	15.3829	6.65211	20.8286	low
DO50850	1.9726	0	24.3372	13.9935	60.4562	12.6117	18.4599	14.4936	26.8594	23.2342	2.86062	21.9319	low
DO23530	0.493151	1	23.0531	16.3276	48.0383	31.8685	18.2908	21.7936	22.0803	18.0576	5.79093	22.5941	low
DO50816	1.06849	0	14.3389	9.95356	69.2914	18.5161	19.7835	12.8497	18.8861	20.5248	9.37778	22.631	low
DO23511	0.493151	1	14.1237	15.8896	135.741	12.3825	8.88203	15.1317	39.786	48.6822	4.0459	37.2711	high
DO23548	2.30137	0	20.8583	10.9903	36.2638	16.6368	12.2982	13.0303	36.4583	16.246	4.53108	18.9712	low
DO23542	2.63014	0	18.8101	18.8125	69.8486	16.094	14.8527	29.244	26.913	18.0555	7.67067	26.4736	high
DO45094	4.52055	0	12.8942	9.53608	46.0186	10.4537	9.50654	8.73086	17.0001	13.6314	7.05142	15.5166	low
DO48760	1.89041	0	11.0539	10.033	35.8671	7.94362	8.6029	9.71236	11.1296	15.1359	3.38863	12.6244	low
DO48757	1.31507	0	23.0408	15.3719	54.6951	18.884	9.85482	24.1993	26.7449	28.3443	6.6473	23.9666	high
DO45167	3.94521	1	12.2078	4.09803	46.4737	11.7745	8.79437	8.33121	13.0023	12.9203	5.84802	14.7097	low
DO23509	2.13699	1	19.7696	9.62545	24.8851	31.9925	13.8292	11.2194	20.2194	12.0051	9.75023	16.1148	low
DO48706	2.38356	0	16.1212	15.2619	56.105	13.2852	18.7449	23.0925	28.5533	25.4003	5.26298	23.7138	high
DO48717	0.493151	1	21.8252	13.7119	109.262	21.3919	20.3595	23.7785	31.1343	32.0048	13.9023	34.9309	high
DO23524	2.87671	0	25.6873	20.3508	51.0652	27.7988	15.2982	24.5855	33.3571	23.9167	9.43045	25.8143	high
DO45153	3.78082	0	21.2334	13.7838	73.3998	15.1401	12.8619	16.8097	22.7785	23.7931	6.20395	23.9723	high
DO50793	1.47945	0	14.1284	15.0976	47.9064	16.8807	17.1519	12.2366	31.391	20.1823	3.84892	20.3242	low
DO48723	1.64384	0	21.7273	22.7077	96.0275	17.3692	24.6346	29.1866	38.518	28.3105	5.96795	33.9261	high
DO50845	0.575342	0	12.2864	9.5091	43.0687	32.3094	26.2101	29.1848	29.7185	18.7574	9.72174	25.4029	high
DO50789	1.56164	0	14.8844	17.7918	44.6965	14	11.8212	10.1249	13.7045	10.0838	5.12139	15.145	low
DO45233	2.46575	0	14.5423	10.6113	29.317	15.5039	13.0505	13.6442	12.4165	14.6304	5.34858	13.9409	low
DO50802	2.54795	0	21.305	19.7121	75.5427	18.7491	14.5093	23.5001	22.8407	26.8678	5.01568	26.3509	high
DO48730	1.72603	0	27.5217	32.235	72.5884	16.7899	14.8242	22.7674	21.1102	25.9186	6.93123	25.594	high
DO45177	3.45205	0	18.4404	12.273	57.1544	13.357	10.6367	16.3583	13.5442	17.4729	4.77119	18.7979	low
DO23544	2.63014	0	18.3314	10.8009	34.3317	14.4776	10.8537	9.18256	21.8374	11.6806	11.2492	15.4848	low
DO45199	3.69863	0	14.5825	14.4836	47.7332	9.69798	11.4913	12.5061	27.3128	28.2332	6.43143	19.5982	low
DO45249	1.72603	0	29.5213	19.4273	60.7907	33.8126	24.3187	23.8098	109.677	25.6575	7.10379	40.5929	high
DO48733	1.64384	0	13.064	11.7313	38.8372	14.7774	15.4576	15.2934	37.391	14.3993	7.221	19.9852	low
DO45217	0.739726	1	39.376	30.3961	116.758	25.709	15.3336	21.1803	25.2698	45.5515	8.85666	35.8271	high
DO45183	1.56164	1	30.1261	21.2777	42.8262	19.3488	13.5941	16.3824	24.1844	35.6251	5.46617	21.1584	low
DO45093	1.9726	1	50.1017	18.5378	114.737	13.5401	10.869	19.8775	26.0063	32.4478	6.75193	32.4539	high
DO50807	1.47945	0	12.2573	11.3797	41.9265	13.5434	13.8446	13.7101	16.4947	16.7661	4.65505	16.4669	low
DO50798	0.0821918	1	22.7103	15.0688	79.9729	31.372	12.1202	13.7685	37.6118	37.2543	8.34024	29.8994	high
DO23545	1.56164	1	26.9909	20.5745	51.8988	12.6358	26.8831	20.2089	29.6992	27.1821	6.28602	23.625	high
DO45299	3.94521	0	56.0239	33.7218	166.058	33.9588	14.7648	25.7643	25.122	44.7906	7.44241	45.124	high
DO45281	2.05479	0	22.1517	12.1582	54.4841	14.177	12.3931	13.2238	27.5543	20.1108	6.06175	20.6505	low
DO48741	0.657534	0	26.9906	14.8673	237.441	34.3495	13.7704	34.5945	26.8554	86.2965	5.66047	61.0865	high
DO45143	3.53425	0	21.5745	13.09	121.438	13.2517	15.8789	15.7133	16.8384	33.901	4.60434	30.8671	high
DO23537	2.46575	1	22.4203	11.8553	31.1145	25.2788	17.4172	44.499	22.8683	16.4444	11.4384	24.4227	high
DO48672	1.23288	0	18.5553	16.7797	82.8729	15.8361	12.5367	21.9348	23.3575	23.1955	4.9833	26.3892	high
DO45125	4.60274	0	14.7163	9.94575	75.5302	23.4541	13.2026	12.5636	26.7477	20.5475	4.45485	24.3476	high
DO50818	1.39726	0	13.4775	14.1423	88.3287	15.0409	11.3812	17.3346	10.9922	23.733	3.51507	23.9316	high
DO48704	2.05479	0	23.8668	20.5327	100.853	12.5153	16.3215	16.5863	57.846	21.2516	5.25901	33.4444	high
DO48701	2.13699	0	19.8836	16.3446	71.2839	19.5139	11.1608	18.1293	43.1227	36.605	6.39063	28.7368	high
DO48679	3.28767	0	16.3239	13.762	78.1586	14.2533	14.3302	15.0628	38.5214	19.9887	4.87804	26.3032	high
DO45283	1.39726	0	55.9546	39.6528	92.5043	24.0804	15.0312	21.9278	23.324	23.9159	15.3403	30.8092	high
DO45251	2.46575	0	28.1511	14.848	48.9865	24.0932	17.4723	14.5108	40.8119	20.3523	7.20287	23.8386	high
DO45133	1.80822	1	10.9438	10.8967	51.1013	13.0112	21.7518	17.2079	24.2503	15.5724	3.1492	19.9867	low
DO45157	5.42466	0	21.7584	14.396	38.9015	16.9262	17.9366	20.286	24.8236	18.4589	9.86912	20.1932	low
DO45135	3.86301	0	22.9959	17.1848	62.3935	15.0046	15.417	17.5619	18.5721	17.6725	4.75524	21.2575	low
DO48720	1.56164	0	26.4138	14.4872	40.8075	20.6946	16.9597	23.5836	23.7039	27.3463	5.16661	21.6931	low
DO23526	2.87671	0	30.7588	24.8774	116.159	49.0102	14.8597	24.6217	56.1081	26.9827	10.3327	42.0666	high
DO45173	3.20548	0	25.7247	27.9338	69.9165	16.6115	14.6547	33.2662	24.5746	37.3586	4.82588	28.6182	high
DO45263	0.739726	1	18.1204	9.56709	23.3687	35.7688	14.3219	20.0022	41.2101	17.5703	14.6703	22.4865	low
DO48725	2.13699	0	25.7069	19.9087	70.9055	17.8497	13.5333	15.2949	32.9701	24.1843	4.20371	25.186	high
DO45255	1.9726	0	17.4543	17.0908	64.1172	14.9926	9.8918	15.8502	16.9179	17.1055	6.34409	20.5717	low
DO45141	3.61644	0	19.5999	10.7273	32.1799	23.7792	20.5135	18.5732	26.0415	17.3085	5.91371	19.3144	low
DO48716	1.9726	0	17.3088	15.6584	74.6337	15.4407	15.9634	15.9393	18.6288	13.3226	4.90456	22.3938	low
DO23546	2.87671	0	18.4866	9.06856	68.3369	24.7918	22.7461	18.6095	24.5013	20.6797	7.85547	25.3193	high
DO45307	0.657534	1	32.5923	24.4822	224.547	29.4766	21.5939	27.7558	35.7082	36.7555	11.8214	55.3992	high
DO45131	0.986301	1	30.1342	17.8161	76.6467	18.4884	7.53087	23.1711	37.9681	30.2243	8.9235	29.2555	high
DO48751	1.31507	1	22.8726	17.2388	90.5854	14.2366	19.6371	23.0056	34.3273	29.5304	5.88966	30.5983	high
DO45207	2.87671	0	17.6435	12.9553	46.3955	18.6579	13.8245	19.908	21.0288	19.0994	5.35684	20.0553	low
DO45169	3.69863	0	29.5557	13.3444	71.6092	9.54434	15.3138	14.4742	22.3624	23.3373	2.71702	22.4457	low
DO45127	1.15068	1	64.8874	33.6655	34.6726	23.2193	16.6436	26.1405	27.3576	32.9937	14.7925	24.4122	high
DO50803	1.47945	0	17.764	14.1523	43.4546	14.3202	13.3101	18.3668	22.9182	15.5138	5.04535	18.7555	low
DO45137	3.61644	0	25.9597	14.5579	34.1938	8.8954	15.6987	12.2507	31.6008	10.4006	4.09172	16.6475	low
DO45297	3.45205	1	55.6186	23.3094	65.5491	25.748	25.378	29.2267	45.796	42.7337	13.159	34.0456	high
DO50774	1.9726	0	16.125	13.2155	44.4967	13.923	10.7832	13.7107	9.53646	16.6231	5.35133	15.7136	low
DO50778	1.72603	0	37.021	24.3169	80.7275	22.1239	19.9124	31.1134	34.2366	31.8861	5.13408	31.9835	high
DO23525	2.87671	0	21.2067	34.6778	137.194	24.3181	18.227	28.7447	94.2139	51.9046	14.7801	52.565	high
DO48677	3.12329	0	16.7336	12.7373	34.0666	11.6281	11.8523	15.9351	17.8957	15.0202	4.53898	15.5224	low
DO45099	4.35616	0	17.9804	15.9324	71.049	12.6351	18.0259	14.8933	24.2352	17.9695	11.2227	23.5024	low
DO45221	1.06849	1	25.346	26.755	60.9583	15.2726	17.1143	35.552	28.0416	21.6638	5.05306	26.8559	high
DO23540	2.05479	0	26.0413	14.4995	138.301	15.7642	14.2553	16.4421	26.9952	36.2698	3.83018	35.5856	high
DO50783	1.31507	0	10.8093	13.087	102.639	12.7362	14.3961	16.5634	43.5009	27.7231	6.09691	31.7323	high
DO45211	0.657534	0	37.9136	31.2715	129.731	24.2035	17.0144	30.2903	32.9082	59.1897	6.90434	41.8643	high
DO45275	0.0273973	1	29.9777	20.7248	139.893	27.2051	14.6462	30.8663	58.5149	47.2599	20.1179	47.9219	high
DO45247	0.575342	0	21.1558	15.6996	33.5623	13.9195	13.5312	10.8443	16.5139	15.9442	4.91989	14.7586	low
DO23532	2.63014	0	14.7206	9.14605	67.1035	28.5481	17.4261	12.2217	18.9541	17.2598	5.33049	22.3398	low
DO45197	3.20548	0	17.3547	16.0695	61.7775	14.7087	12.8901	15.0776	10.4855	8.06054	6.31758	18.3441	low
DO45213	3.28767	0	23.1976	16.2776	35.9788	21.8975	14.8991	16.5561	31.0337	18.854	7.18483	20.0943	low
DO45223	2.79452	0	23.5488	13.2412	47.9535	15.279	13.3846	17.5635	14.1283	13.2194	7.12672	18.0666	low
DO23512	3.45205	0	32.2776	13.6757	40.194	13.9805	16.1512	11.5929	32.4319	20.6369	6.64111	19.4389	low
DO45287	1.06849	0	27.8939	20.5907	39.087	25.0399	20.4798	30.0072	33.6083	23.6578	15.881	25.8919	high
DO45109	4.35616	0	10.6395	10.2604	114.165	13.8612	13.8764	12.0635	12.1441	21.4097	3.58867	26.7393	high
DO48682	0.328767	1	19.1832	15.6546	67.4461	20.7458	13.3631	20.3807	28.1158	30.5635	6.1001	25.8651	high
DO23541	2.54795	0	16.0994	10.1983	40.1475	11.8421	20.2713	16.3156	30.9622	18.5724	4.83263	19.5343	low
DO50806	1.47945	0	36.4499	31.9711	92.0323	19.2641	15.5675	29.9759	26.5793	74.7051	5.71099	35.7249	high
DO48721	2.46575	0	16.4626	9.01876	37.3925	16.7015	14.0588	8.39369	11.0435	20.6745	7.16075	14.8493	low
DO227801	1.80822	0	17.6884	10.6382	60.8901	11.6692	14.2298	11.5016	24.6127	13.5519	5.70259	19.9339	low
DO50787	1.31507	0	13.2534	11.5722	62.9127	11.2809	12.3311	15.8451	14.7727	11.8905	3.34518	18.9039	low
DO48728	0.410959	0	22.4969	17.1346	40.1949	21.7281	15.744	16.705	19.8489	16.7302	6.52367	18.7329	low
DO45209	3.69863	0	40.1444	21.3508	42.3335	37.1169	8.68467	30.0812	55.1559	37.9499	10.5402	31.3003	high
DO23538	1.23288	0	11.1841	8.15807	26.9395	8.49626	13.3253	12.5597	12.0747	11.9008	2.8126	11.9923	low
DO45165	1.89041	0	23.0504	19.7401	63.7396	14.8305	14.5715	24.2467	25.224	27.2884	4.77486	24.7244	high
DO48737	1.9726	0	19.5932	19.6094	85.33	22.8626	17.7567	19.888	58.0297	29.4048	7.14322	33.8441	high
DO50791	1.31507	1	38.6336	17.4241	66.0123	28.5576	16.8978	25.6035	39.1655	26.7757	7.80122	29.6872	high
DO48693	2.46575	0	11.914	13.0727	51.9618	12.9397	12.976	11.6718	26.365	18.2299	3.81444	19.0974	low
DO50857	0.575342	0	9.5072	12.9325	35.0075	9.75216	19.8641	10.916	22.1229	10.214	7.90114	15.4617	low
DO45285	1.31507	0	25.1769	8.25745	138.637	19.5553	27.3714	20.6316	17.8213	101.181	4.12298	42.2545	high
DO23516	0.0547945	1	12.1751	13.8197	72.5311	14.4001	18.7409	19.6785	43.9026	28.9513	7.37709	28.5875	high
DO45123	1.56164	1	19.6118	12.9631	45.9229	16.4037	12.5454	15.3966	25.0356	24.6625	5.76178	19.9817	low
DO45113	4.27397	0	21.2066	19.072	55.8781	12.4031	13.8723	9.21814	31.5364	10.8715	8.91998	20.0872	low
DO48746	1.56164	0	17.9905	6.50508	39.2442	14.7277	14.3476	16.55	38.2587	16.3097	5.7629	20.4249	low
DO45171	1.64384	0	13.4171	10.7104	74.9545	14.866	13.947	18.6335	17.0431	19.1587	5.43245	23.0423	low
DO45115	2.30137	0	17.0153	15.5406	69.9567	16.6815	12.8603	39.9623	28.4846	13.6501	4.57204	28.0549	high
DO45261	2.71233	0	17.525	12.4353	45.2288	16.4383	17.1308	18.0635	20.8085	15.9943	6.4604	19.2793	low
DO45117	3.0411	1	15.3353	15.2856	36.5312	10.8593	14.6458	18.5067	24.0123	22.1101	3.43887	18.0388	low
DO45253	2.38356	0	25.444	15.5209	64.6932	11.4357	16.226	17.901	43.0427	20.826	8.80519	26.0444	high
DO48681	2.46575	0	20.6388	21.8622	28.7595	15.7635	17.2359	28.8157	28.5049	12.1689	6.42153	19.8852	low
DO23552	2.21918	0	19.2649	12.7773	55.1065	11.6978	16.6115	27.4638	17.1116	17.4956	11.9135	22.3201	low
DO23539	3.0411	0	18.6622	14.6904	67.652	15.8779	12.0498	18.8586	49.7008	28.08	6.9005	28.3023	high
DO45149	3.45205	0	23.2021	6.76686	152.217	38.3049	17.0011	24.4239	21.1814	36.4449	16.2078	42.18	high
DO45227	2.79452	0	17.1159	12.5307	46.6616	12.3936	14.2834	11.0484	20.0818	20.4181	3.9019	17.4742	low
DO50811	1.23288	0	18.7856	23.5441	59.6775	14.5746	33.6791	18.53	58.603	22.205	5.38482	29.097	high
DO48742	1.64384	0	14.6749	10.5229	61.9192	10.2391	12.7116	12.9725	12.6594	13.8724	3.96111	18.0112	low
DO45111	4.35616	0	7.82372	4.4327	35.5009	11.0339	11.376	14.3779	9.23179	12.2018	2.66671	13.2771	low
DO48727	1.06849	1	15.5813	10.4719	40.591	8.63471	9.90747	13.4345	14.6886	23.848	2.47272	15.611	low
DO45267	1.56164	1	37.7584	20.3657	61.0016	21.3306	16.6138	28.6688	34.0279	18.763	12.9024	27.7595	high
DO23543	2.79452	0	17.8159	13.0404	36.8041	17.1333	14.0797	13.5563	25.3584	21.2224	5.35683	18.0605	low
DO45121	4.19178	0	23.4226	11.212	51.9176	21.224	14.6922	10.3336	33.5109	21.7008	5.06261	21.5739	low
DO48719	1.89041	0	13.5214	10.4564	73.663	11.7332	13.9857	15.687	15.9978	19.0817	5.41	21.7448	low
DO45181	3.28767	0	15.9492	12.1629	33.0799	13.4814	11.4973	13.4545	14.8592	10.9348	3.4079	14.0354	low
DO45235	2.46575	0	16.8231	11.6542	74.6606	15.9493	15.4199	21.7445	22.5312	26.0286	7.81101	25.6739	high
DO45273	1.31507	0	28.0295	14.9905	57.3113	23.2963	21.2821	27.9144	58.1448	24.2191	8.05313	31.2261	high
DO50839	0.90411	0	9.03795	9.91529	339.365	8.82489	28.2511	18.4787	29.0956	49.9286	1.56017	67.8344	high
DO45189	3.28767	0	30.9317	17.5092	41.6137	13.9369	18.5895	11.9944	31.4726	18.7534	3.77132	19.2599	low
DO45185	1.64384	0	29.9306	14.3425	90.0525	25.1572	18.9542	29.8574	68.8486	26.5571	9.54056	38.7654	high
DO50814	1.15068	0	13.3306	9.66283	124.734	13.8818	22.4733	28.7942	24.6097	37.7046	2.3917	35.7307	high
DO45231	2.54795	0	25.7395	17.3117	38.6626	13.1846	11.7499	17.2983	23.5841	15.2813	5.09262	17.8272	low
DO45092	3.28767	1	26.5006	24.0879	169.086	22.8912	15.9191	28.0703	34.546	37.8804	7.93266	45.3621	high
DO45159	4.0274	0	14.3039	19.2872	29.4154	17.5097	14.6327	14.6462	24.2521	16.3487	6.78073	16.7455	low
DO45107	4.68493	0	18.1801	9.22359	48.3075	14.27	11.733	7.35398	20.6059	10.8025	6.71568	16.4951	low
DO50820	1.39726	0	21.5609	17.0164	40.6379	17.0926	14.2742	13.1508	26.552	18.1731	5.6114	18.594	low
DO50822	1.39726	0	20.8624	18.2604	63.9793	10.1012	12.3829	20.7818	23.8743	19.0238	4.31657	22.3423	low
DO45289	0.986301	0	31.886	18.7526	105.57	28.3735	23.4845	25.7841	32.1555	39.8316	6.7356	36.0244	high
DO23515	3.36986	0	24.3144	43.1566	61.2309	18.5228	17.2723	18.6996	42.2153	21.5949	4.54303	26.1436	high
DO45257	2.21918	0	21.9098	12.5118	47.0655	18.5002	17.1628	10.5147	53.6541	20.2791	5.07986	23.8431	high
DO50804	1.9726	0	14.6665	14.6012	60.1898	11.5409	10.7534	16.6076	27.8656	14.514	3.90304	21.0186	low
DO50808	1.56164	0	19.0482	24.0491	150.379	19.7153	16.5922	20.7288	24.76	26.7605	4.25889	37.6223	high
DO48715	1.89041	1	22.2483	23.557	68.0253	15.436	14.2564	12.0547	19.9684	32.8155	4.24362	22.5689	low
DO45239	2.38356	0	32.075	16.6595	36.6745	14.6222	12.7956	9.4951	25.4446	13.8544	4.33593	16.3426	low
DO48759	1.9726	0	17.544	18.0768	107.427	15.0217	14.9869	16.3627	19.8211	35.7193	3.96785	29.5441	high
DO45205	0.246575	1	24.1003	17.7008	80.5154	52.9184	10.0428	24.5182	38.5523	32.6466	7.80149	33.9901	high
DO48700	2.21918	0	20.9461	16.4094	61.8352	16.2865	17.2932	25.143	39.7843	31.6271	4.0738	27.5583	high
DO50799	1.47945	0	40.1359	13.1952	59.5315	19.839	9.64327	24.4659	24.5963	38.8773	7.61883	25.8327	high
DO23523	2.9589	0	30.1603	19.7564	86.4074	28.1222	30.9819	34.4882	22.9144	34.9232	11.2134	33.8645	high
DO50785	0.246575	1	24.401	27.7641	121.045	20.0759	16.4506	18.5909	22.0679	31.9837	4.70894	32.9645	high
DO23510	2.38356	0	29.7187	18.759	55.9409	15.8762	15.4495	18.2895	30.6012	31.3543	6.33791	24.0049	high
DO48732	1.72603	0	28.4012	14.0839	51.8615	14.7153	19.5823	22.4139	96.2285	18.1377	7.21543	33.7387	high
DO23531	2.46575	0	12.5787	9.34926	26.5213	11.167	10.3842	11.2848	9.16666	9.1441	3.787	11.169	low
DO23527	2.87671	0	13.2111	9.15894	40.4465	10.6146	10.4019	14.4711	16.034	11.0071	5.69037	15.367	low
DO45105	4.60274	0	15.7375	9.50501	53.0846	24.3234	22.452	19.1451	18.6327	19.9246	9.67281	22.1813	low
DO45195	1.06849	0	15.4824	9.79283	37.4822	14.9935	8.71274	9.89202	10.1802	11.9694	3.92108	13.3326	low
DO50815	0.410959	0	41.9291	26.9441	46.6593	29.693	27.4502	25.7677	23.5679	57.1334	9.46957	28.1903	high
DO45245	0.657534	1	29.8744	25.5753	72.8662	18.951	17.5073	25.9709	23.5048	16.5453	6.15019	26.1136	high
DO23536	2.54795	0	16.5919	7.78799	41.1528	11.2723	20.2976	20.6441	19.3097	16.4273	4.50216	18.3913	low
DO45303	2.71233	0	34.7255	16.7794	58.2429	29.9534	20.5322	15.2827	26.6395	33.9465	9.8296	25.5991	high
DO50829	1.56164	0	24.1257	13.0227	118.2	23.5964	16.6833	39.346	79.2748	62.2954	12.1485	49.8223	high
DO23518	3.61644	0	11.6242	11.2749	67.7787	13.1175	15.1704	13.6766	20.2487	23.7499	9.32652	22.1775	low
DO23533	2.46575	0	32.895	17.4746	65.4086	13.6719	22.3774	16.1728	43.3851	10.0848	5.71732	25.3018	high
DO45175	3.12329	0	12.9076	16.1204	44.1331	9.67153	8.58369	13.7783	17.7202	14.7303	3.08953	15.9477	low
DO45301	3.94521	1	72.5062	17.8768	39.676	26.4306	20.9276	19.0866	58.7308	19.0885	9.38638	27.546	high
DO48736	1.64384	0	23.7295	13.5772	52.4921	20.4985	16.4027	13.6362	28.5272	21.9155	6.45981	21.7584	low
DO50800	1.39726	0	20.093	11.549	57.3533	22.1985	15.6491	18.3679	20.1666	16.3038	5.76223	21.5762	low
DO50855	1.56164	0	25.82	15.3256	52.5814	19.6872	15.3979	15.2838	38.9271	15.2618	6.92446	23.1064	low
DO23519	1.72603	0	41.3969	28.9882	214.343	29.4814	32.3319	35.2696	40.4034	75.7278	4.53475	59.8263	high
DO45139	3.61644	0	23.6311	18.9165	92.3973	28.9237	17.2984	22.9388	33.8149	34.3791	7.85572	32.8468	high
DO23514	3.53425	0	19.026	19.4758	50.3569	16.5358	12.0866	25.5667	18.0315	17.8182	13.1285	21.7729	low
DO45229	2.71233	0	16.3939	13.593	56.672	14.9136	12.9225	15.9367	16.9013	23.9274	3.13277	19.8897	low
DO23547	2.79452	0	24.1899	8.10554	58.9463	28.0809	20.0243	27.7082	26.4736	22.5436	13.3762	27.07	high
DO45215	3.20548	0	15.4816	8.3651	43.7637	12.8706	18.0841	10.7317	12.2949	11.6516	7.09358	15.4952	low
DO50817	1.06849	0	14.248	9.24926	40.1001	15.3592	12.9966	12.5743	23.3053	15.9843	11.2087	17.8381	low
DO50825	1.06849	0	12.3919	18.3345	73.3678	16.7264	16.4371	22.5709	23.8909	29.9279	7.42591	26.3072	high
DO48674	3.45205	0	9.2873	7.70486	68.9432	8.2903	8.64322	7.81957	7.20554	17.7221	2.49801	16.7794	low
DO50809	1.9726	1	18.6616	24.1694	66.5374	31.8045	16.1807	24.4426	26.3864	37.0795	5.50456	28.2064	high
DO50840	0.90411	0	20.5465	18.239	138.729	9.37156	13.4711	18.6038	20.2274	26.7084	6.30215	33.6001	high
DO23550	2.71233	0	16.3243	9.34519	71.5101	11.816	10.6007	12.1448	11.3082	16.8396	5.84408	19.6067	low
DO23535	2.63014	0	20.134	11.4614	71.5151	20.6711	13.2741	12.6636	22.1372	28.1278	5.00556	23.5865	low
DO48712	2.21918	0	25.7902	12.191	67.3262	19.326	15.0524	25.3038	20.6062	26.249	5.41626	25.2088	high
DO45145	0.164384	1	55.0841	23.3948	83.4045	32.4211	22.8023	29.0355	62.3081	46.0762	14.6004	40.3633	high
DO50844	0.821918	0	12.2255	12.0752	41.1823	11.9535	25.721	20.1789	29.0842	25.3734	9.86865	21.6673	low
DO45269	2.05479	0	43.166	22.0201	96.878	23.402	24.7403	29.036	29.1485	37.2376	4.95398	34.21	high
DO45201	2.46575	0	22.8809	21.2966	53.1994	19.9652	12.2197	15.1444	18.7965	11.116	4.32386	19.0871	low
DO45097	4.43836	0	13.653	19.5731	75.6397	13.0001	22.0747	21.9444	18.8362	21.3959	8.98596	25.1008	high
DO23521	3.0411	0	37.5841	23.9696	20.435	49.3457	23.2617	47.3144	97.1873	22.7846	13.8395	39.3914	high
DO50819	1.39726	0	12.6455	14.8284	67.0083	17.7556	16.1239	21.7146	17.3298	26.896	4.25051	23.5557	low
DO45191	3.28767	0	17.6186	9.73652	39.1931	12.4508	11.5499	8.18971	12.5543	21.6891	4.4673	14.5414	low
DO48695	1.9726	0	13.3822	13.2672	75.8413	16.8124	13.9312	23.5698	31.0357	17.0123	4.4528	26.3437	high
DO45241	2.9589	0	22.041	12.1073	57.5419	20.2288	19.3882	25.062	38.0745	25.1094	4.50563	26.5957	high
DO45095	4.43836	0	17.9013	16.6764	86.5366	16.2543	20.7228	18.0136	30.6797	30.537	5.66639	28.6525	high
DO45155	5.91781	0	29.7818	26.9996	53.6671	27.998	10.8424	28.6507	35.0425	58.9097	11.1376	30.5667	high
DO45129	4.0274	0	15.5816	10.1815	46.4221	11.6848	9.1294	15.2277	18	13.7528	3.76286	16.8651	low
DO48697	2.21918	1	35.7138	23.2529	82.3511	42.2176	25.084	26.5924	46.1245	31.158	6.64894	35.7371	high
DO45163	2.63014	0	29.521	14.6616	52.699	10.7116	22.3711	17.6793	40.8946	21.4149	3.16181	23.6636	high
